# Supplementary material for: Mining of Potential Gene Resources for Breeding Nutritionally Improved Maize
Source: Plants (Basel). 2022 Feb 25;11(5):627. doi: 10.3390/plants11050627 (PMC8912576; doi:10.3390/plants11050627)
Supplement: Supplementary file 1 [file plants-11-00627-s001.zip]

Archive with 4 entries (3 files):
- plants-1577955-supplementary/
- plants-1577955-supplementary/Figure S1.pdf
- plants-1577955-supplementary/Figure S2.Expression profiles of potential gene resources for maize.pdf
- plants-1577955-supplementary/Table S1. Expression levels of 246 maize potential gene resources for nutrient improvemet among the different tissues.xlsx
