# Supplementary material for: Mining of Potential Gene Resources for Breeding Nutritionally Improved Maize
Source: Plants (Basel). 2022 Feb 25;11(5):627. doi: 10.3390/plants11050627 (PMC8912576; doi:10.3390/plants11050627)
Supplement: Supplementary file 1 [file plants-11-00627-s001.zip › plants-1577955-supplementary/Table S1. Expression levels of 246 maize potential gene resources for nutrient improvemet among the different tissues.xlsx]

## Sheet: starch early seed
Genes	Gene ID	NU0	NU4	NU8	NU12	NU16	NU20	NU24	NU28	NU32	NU36	NU40	NU44	NU48	NU52	NU56	NU60	NU64	NU68	NU72	NU78	NU84	NU90	NU96	NU102	NU108	NU114	NU120	NU126	NU132	NU138	NU144
SBE1	Zm00001eb228530	93.03	91.77	82.3	78.91	64.06	81.42	56.22	87.6	60.17	71.83	66.61	75.84	70.61	65.25	59.25	61.64	63.63	64.45	86.64	62.05	51.13	62.14	54.92	45.27	58.15	36.9	37.65	42.72	40.26	41.65	47.43
SBE3	Zm00001eb357830	4.44	5.01	4.62	4.23	3.86	2.84	2.19	3.35	2.31	2.78	2.19	2.04	2.19	2.44	2.49	2.48	1.99	1.72	2.06	2.19	1.76	1.8	1.6	2.43	1.73	2.02	2.46	2.18	2.45	1.91	1.64
SBE4	Zm00001eb084160	136.1	127.73	80.77	75.3	86.26	122.75	88.36	90.52	82.32	65.89	68.06	71.2	77.36	73.69	60.89	73.72	60.79	51.36	89.89	61.46	49.91	55	51.21	39.43	49.27	28.36	23.91	35.76	23.34	21.39	23.56
AE1	Zm00001eb242610	21.83	17.14	18.85	19.36	24.66	25.06	20.83	26.84	35.38	39.33	55.35	63.78	87.74	97.07	110.97	88.92	132.08	186.09	57.34	83.14	130.16	119.48	126.61	82.3	84.36	102.49	89.38	69.23	101.57	106.8	127.84
SS1	Zm00001eb376100	39.61	38.46	37.81	29.43	32.28	35.45	32.07	31.43	34.82	37.65	38.6	38.22	37.14	37.65	42.5	39.11	40.43	49.7	33.31	40.61	52.17	54.45	49.3	50.3	45.46	54.96	52.04	34.18	46.29	41.22	44.09
SS2	Zm00001eb070230	26.25	19.98	15.19	20.56	20.12	18.37	18.8	19.85	17.38	17.11	14.15	17.6	9.53	12.47	10.58	11.09	8.8	7.94	8.5	5.48	4.76	4.48	6.21	6.36	5.55	4.82	4.98	2.91	2.84	3.57	4.66
SS3	Zm00001eb431240	29.64	23.96	18.39	24.52	28.13	23.18	27.11	20.43	24.18	19.02	20.37	22.88	19.6	19.37	18.66	19.3	16.23	16.28	18.55	16.69	14.89	14.9	19.73	12.97	11.96	11.7	13.14	10.72	7.92	7.93	12.85
SS4	Zm00001eb353810	17.27	12.48	13.5	10.63	9.61	8.89	6.98	8.89	6.67	8.38	7.73	8.27	7.96	8.5	8.88	9.27	7.2	7.93	9.84	9.3	9.83	10.52	8.84	9.14	9.61	8.9	9.65	7.38	8.74	8.22	9.6
SS5	Zm00001eb191890	0	0	0	0	0	0	0	0	0	0	0	0	0	0	0	0	0	0	0	0	0	0	0	0	0	0	0	0	0	0	0
SS6	Zm00001eb222830	25.65	19.64	16.64	20.8	19.46	22.24	20.35	23.38	21.34	20.35	19.88	20.94	20.1	18.87	21.41	21.79	20.56	19.73	23.1	20.63	17.45	19.89	18.62	16.82	16.76	16.64	17.97	13.3	16.07	19.52	19.78
SS7	Zm00001eb194550	2.82	2.49	2.77	4.68	2.27	2.52	1.67	4.01	1.24	1.96	1.69	1.95	1.38	1.97	1.27	1.15	0.97	0.94	1.14	0.41	0.26	0.62	0.31	0.24	0.46	0.35	0.47	0.28	0.33	0.34	0.3
DU1	Zm00001eb413290	0	0	0	0	0	0	0	0	0	0	0	0	0	0	0	0	0	0	0	0	0	0	0	0	0	0	0	0	0	0	0
SU2	Zm00001eb279740	12.86	11.38	14.5	14.84	14.41	14.51	13.08	14.08	11.44	13.03	12.72	12.62	15.39	19.89	16.3	13.49	15.81	16.59	11.01	10.38	12.56	11.7	11.99	12.06	11.66	16.73	16.32	15.01	19.64	25.64	23.96
WX1	Zm00001eb378140	0	0	0	0	0	0	0	0	0	0	0	0.08	0.05	0	0	0	0.05	0	0	0	0	0	0.19	0	0	0.14	0.26	0	0.47	0.5	0
GBSS1	Zm00001eb305810	54.4	43.23	18.54	19.82	20.57	28.6	34.5	31.86	21.89	18.14	16.37	17.37	14.65	16.48	14.09	15.99	11.49	8.9	15.64	7.29	4.53	5.05	7.23	3.63	3.28	3.49	3.69	3.5	3.37	3.03	4
GPM177	Zm00001eb231700	5.04	6.06	6.25	5.75	5.07	5.51	3.63	4.33	3.71	3.87	4.66	5.51	6.11	4.23	6.18	5.43	5.38	6.33	6.23	5.89	7.03	6.17	5.47	4.76	5.68	5.34	4.8	3.93	3.69	4.13	4.24

## Sheet: starch kernel
Genes	Gene ID	AS	End	SAL	Emb	EAS	Per
SBE1	Zm00001eb228530	26.75	145.25	37	25.12	90.03	43.2
SBE3	Zm00001eb357830	3.37	1.6	2.78	4.14	1.4	1.87
SBE4	Zm00001eb084160	90.84	31.12	30.22	92.61	26.17	135.99
AE1	Zm00001eb242610	110.92	518.35	50.99	80.67	290.01	44.96
SS1	Zm00001eb376100	9.17	113.03	11.52	10.82	39.23	16.07
SS2	Zm00001eb070230	13.4	1.05	7.49	10.86	1.45	3.5
SS3	Zm00001eb431240	22.72	5.54	14.27	21.79	10.69	30.01
SS4	Zm00001eb353810	0.32	13.54	6.88	4.83	10.55	6.14
SS5	Zm00001eb191890	1.87	6.32	2.18	1.66	6.43	2.28
SS6	Zm00001eb222830	9.86	6.11	8	9.02	9.58	7.39
SS7	Zm00001eb194550	8.87	1.76	5.14	8.28	2.13	6.78
DU1	Zm00001eb413290	10.56	105.86	35.83	14.64	58.95	16.5
SU2	Zm00001eb279740	65.68	231.99	14.08	46.12	75.61	24.59
WX1	Zm00001eb378140	0	74.57	6.78	0	21.72	4.09
GBSS1	Zm00001eb305810	308.17	7.2	16.01	199.34	6.97	21.29
GPM177	Zm00001eb231700	2.33	24.33	4.41	2.39	17.75	3.17

## Sheet: starch  non-seed tissue
Genes	Gene ID	Root1	Root2	Root3	Leaf1	Leaf2	Leaf3	Stalk	Cob	Silk	Ear1	Ear2	Tassel1	Tassel2	Tassel3	Tassel4	Anther
SBE1	Zm00001d014844	407.81	377.43	349.72	587.5	456.57	437.3	479.91	2649.79	1016.46	1932.81	2862.23	1734.96	2123.46	1045.63	1870.76	258.5
SBE3	Zm00001d011301	78.75	79.17	77.23	87.9	92.17	87.12	100.77	85.13	105.4	86.89	82.79	84.77	82.1	82.51	70.86	141.8
SBE4	Zm00001d003817	144.7	147.16	154.64	290.57	389.02	295.87	211.44	238.34	202.05	190.08	225.83	189.81	172.09	167.03	180.92	291.27
SS1	Zm00001d045261	166.19	170.45	145.99	2066.4	2578.06	2034.78	704.52	491.15	594.94	460.02	500.41	507.51	467.03	407.9	625.47	801.12
SS3	Zm00001d026337	254.17	318.51	383.56	1800.54	2501.21	2621.11	526.83	707.48	536.18	667.56	609.42	522.33	595.31	486.47	1163.63	366.95
SS4	Zm00001d010821	16.56	16.23	14.77	39.17	68.28	56.72	21.44	16.18	17.67	15.12	14.9	15.36	14.37	15.54	21.33	21.19
SS6	Zm00001d014150	393.61	423.7	418.83	1055.34	1496.93	1068.82	587.65	659.2	751.79	697.33	706.36	633.28	710.1	576.18	399.18	89.7
DU1	Zm00001d000002	47.84	51.95	51.02	99.88	44.15	39.41	98.46	238.64	351.6	553.89	292.05	402.57	436.47	262.03	129.79	189.27
WX1	Zm00001d045462	35.28	37.88	36.23	51.7	55.38	53.67	41.4	38.24	39.46	58.79	44.67	51.52	35.9	42.4	583.56	106.25
GBSS1	Zm00001d019479	142.18	141.73	70.43	2953.66	4317.91	4240.42	539.35	2470.66	534.15	958.29	1674.29	1004.03	867.54	640.03	345.77	128.71
GPM177	Zm00001d015200	144.94	184.16	174.22	738.48	1072.87	971.28	372.76	109.31	108.35	147.04	108.19	247.08	171.21	141.34	218.6	26.42

## Sheet: lipid early seed
Genes	Gene ID	NU0	NU4	NU8	NU12	NU16	NU20	NU24	NU28	NU32	NU36	NU40	NU44	NU48	NU52	NU56	NU60	NU64	NU68	NU72	NU78	NU84	NU90	NU96	NU102	NU108	NU114	NU120	NU126	NU132	NU138	NU144
GPC1	Zm00001eb173410	485.23	497.65	358.34	399.68	379.33	507.03	385.09	429.18	401.97	350.55	377.51	403.28	510.52	478.68	408.06	511.32	430.65	399.82	650.84	395.4	282.55	358.44	350.1	281.74	341.51	319.54	327.85	385.86	359.48	380.1	407.67
GPC2	Zm00001eb261430	600.33	513.71	437.54	510.04	551.28	542.54	564.76	463.35	555.89	534.71	553.66	512.7	643.2	627.52	603.27	643.08	541.85	461.55	518.14	358.39	350.12	389.15	413.52	320.94	436.61	467.3	468.4	541.29	547.66	678.79	633.77
GPC3	Zm00001eb184000	132.9	146.36	77.76	112.04	196.1	250.96	341.1	139.66	298.08	228.07	226.8	182.96	224.46	212.49	249.2	211.01	191.22	124.32	119.58	221.25	204.36	170.97	257.06	331.44	313.1	470.2	605.45	852.82	660.66	760.99	821.32
GPC4	Zm00001eb246370	29.03	36.06	25.52	32.78	66.45	63.94	113.73	57.32	110	84.69	97.21	58.99	78.93	73.64	82.06	81.79	72.68	44.73	41.42	60.73	77.59	77.86	86.52	225.01	262.24	419.89	528.53	809.2	662.24	917.9	762.12
PEP1	Zm00001eb383680	0	0	0	0	0	0	0	0	0	0	0	0	0	0	0	0	0	0	0	0	0	0	0	0	0	0.05	0	0	0	0	0
GPDH1	Zm00001eb141610	12.74	14.03	17.47	14.23	15.07	13.91	8.84	14.82	13.21	13.16	15.78	16.14	16.5	17.17	13.92	16.03	18.55	19.67	22.35	20.04	21.2	20.23	18.82	20.14	22.7	16.86	13.76	17.35	14.88	11.16	16.7
GPDH2	Zm00001eb369390	31.65	31.46	23.82	22.97	19.78	20.38	14.31	27.69	15.49	21.37	20.36	21.53	20.81	17.55	20.39	21.26	18.93	17.88	27.59	24.9	17.14	20.07	21.53	21.59	17.82	15.21	18.89	19.75	15.45	19.39	18.72
GPDH3	Zm00001eb352530	9.41	7.15	8.33	9.46	10.06	10.39	8.76	9.49	12.65	11.27	11.3	11.03	11.14	9.92	8.98	10.11	8.84	8.25	9.53	8.94	8.39	7.35	6.47	5.31	5.17	3.95	3.65	4.82	2.59	2.58	2.78
GPDH4	Zm00001eb139850	16.32	17.67	14.33	13.6	17.39	22.76	21.23	15.88	21.01	18.47	15.67	19.79	20.57	19.32	18.38	19.61	17.95	18.29	11.88	12.3	17.39	19	15.88	15.15	17.18	16.26	16.23	10.1	15.32	16.88	17.32
GPDH5	Zm00001eb303710	1.22	1.91	2.79	2.29	1.1	1.98	2.1	2.29	2.04	1.1	1.96	2.14	1.91	2.06	1.59	1.73	1.82	1.9	1.56	0.94	1.44	1.41	0.95	1.31	1.58	1.12	0.84	0.57	1.97	1.06	0.86
GPDH6	Zm00001eb419210	7.19	8.75	7.39	7.38	9.11	7.89	6.55	3.95	5.79	7.46	5.26	6.8	6.17	5.22	5.63	6.38	5.05	4.65	4.59	3.64	4.21	3.78	5.78	5.82	5.5	4.84	7.22	6.7	4.43	4.63	5.59
ACC1	Zm00001eb419400	48.6	48.97	29.64	29.59	31.83	45.22	33.38	33.31	33.67	38.21	30.55	30.5	32.33	31.48	33.84	37.67	29.23	29.23	35.43	35.71	38.63	42.18	34.02	36.9	47.97	45.79	46.7	48.82	53.71	55.9	53.78
ACC2	Zm00001eb086560	102.78	104	82.82	84.48	81.69	102.09	80.44	84.99	80.59	99.97	81.97	100.48	100.57	93.19	98.77	103.16	96.17	107.32	107.65	113.68	125.16	123.7	104.75	98.33	123.36	115.41	110.78	88.07	115.41	125.15	119.23
TIDP3607	Zm00001eb223980	19.75	19.37	21.96	19.23	22.49	19.72	21.17	18.55	25.46	23.01	36.15	40.07	39.89	36.65	43.83	56.77	54.58	41.04	72.17	66.13	59.52	51.98	55.65	32.77	42.78	19.6	19.79	23.39	16.93	17.14	16.75
GPAT14	Zm00001eb396350	21.85	19.89	17.2	18.11	17.13	20.37	17.1	17.91	15.71	18.93	14.72	18.46	16.69	15.96	15.85	15.95	16.21	15.81	18.67	18.63	18.64	18.38	17.29	16.73	21.41	19.16	23.08	21.55	26.25	23.43	23.38
GPAT19	Zm00001eb323170	34.5	32.11	27.33	27	28.08	28.71	28.59	30.33	31.64	31.21	29.68	32.5	30.74	29.18	27.78	29.9	29.25	26.85	33.79	33.96	29.86	30.33	28.69	27.14	29.56	30.3	32.67	30.29	30.15	32.45	34.29
LN1	Zm00001eb277490	2.74	2.02	1.23	2.18	1.15	1.03	0.87	1.01	0.66	0.76	0.8	0.89	0.66	0.51	1.4	0.87	1.29	1.02	1.67	3.03	3	1.71	2.87	4.79	3.21	2.02	2.63	4.71	3.11	2.18	2.04
DGATI2	Zm00001eb284200	10.83	10.02	12.35	10.61	11.83	11.42	10.09	12.69	11.17	12.82	13.01	13.61	14.71	13.62	13	14.05	14.77	14.56	11.95	11.86	13.37	13.28	10.81	12.42	14.4	14.43	14.23	12.41	17.09	15.03	13.71
PZA01735	Zm00001eb100310	12.13	10.53	11.82	10.69	11.79	11.22	12.88	16.87	14.02	17.41	15.44	15.19	15.2	16.1	13.64	15.05	14.96	15.79	14.21	10.32	11.38	14.6	9.57	9.07	12.38	17.48	17.2	14.27	18.6	21.74	19.84
TIDP3675	Zm00001eb314300	21.03	23.2	23.75	15.06	18.25	16.25	16.11	19.98	20.46	19.63	21.7	24.27	22.42	22.24	18.82	25.66	22.59	22.11	20.72	18.55	17.98	19.85	16.35	14.46	16.18	17.43	15.65	11.9	16.05	15.93	15.54
	Zm00001eb118700	0	0	0	0	0	0	0	0	0	0	0	0	0	0	0	0	0	0	0	0	0	0	0	0	0.13	0.13	0.15	0.17	0.14	0.16	0.35
	Zm00001eb148010	0	0	0	0	0	0	0	0.12	0	0	0	0	0	0	0	0.06	0	0.06	0	0	0.06	0.14	0	0.32	0.21	0.49	0.71	0.59	1.75	0.8	0.53
	Zm00001eb331670	0	0	0	0	0	0	0	0	0	0	0	0	0	0	0	0	0	0	0	0	0	0.18	0	0	0	0.5	0	0.54	0	0.28	0
MYB136	Zm00001eb128770	0	0	0	0	0	0	0	0	0	0	0	0	0	0	0	0	0	0	0	0.32	1.07	2.06	1.3	5.45	5.98	7.09	12.86	7.04	7.12	5.5	2.39
FDL1	Zm00001eb328280	1.14	0.59	0.23	1.15	0.6	0.57	1.04	0.14	0.35	0.18	0.2	0.28	0.48	0.33	0.47	0.59	0.96	0.54	0.71	0.42	0.51	0.53	0.17	0.33	0.23	0.47	0.53	0.47	0.43	0.74	0.84
MYB33	Zm00001eb041330	0	0	0.1	0	0	0	0	0	0	0	0	0	0	0.06	0	0	0	0	0.08	0	0	0.09	0	0	0	0	0	0.09	0	0	0
MYB35	Zm00001eb099570	0	0	0.38	0.08	0.18	0.05	0.12	0	0.12	0	0.21	0.12	0.21	0	0	0.06	0	0	0	0	0	0	0	0.1	0.08	0.07	0.07	0.35	0	0.06	0.14
MYB52	Zm00001eb392230	0.49	0.72	0.56	0.53	0.72	0.61	1.06	1.49	0.43	0.78	1.23	0.51	1.01	0.55	0.64	0.45	0.84	0.82	0.94	0.38	0.5	0.81	0.6	1.1	1.05	1.06	0.66	0.99	0.76	1.12	0.91
MYB83	Zm00001eb041320	0	0	0	0	0	0.28	0	0	0	0	0	0	0	0	0	0	0	0	0	0.05	0.6	1.24	0.95	1.56	2.16	3.28	2.5	4.13	4.47	5.07	5.51
MYB162	Zm00001eb312600	0	0	0	0	0	0.07	0	0	0.17	0	0.13	0	0.06	0	0	0	0	0	0	0.14	0	0.09	0	0.06	0	0	0	0	0.1	0.06	0
LEC1	Zm00001eb253260	0	0	0	0	0	0	0	0	0	0	0	0	0	0	0	0	0	0	0	0	0	0.1	0	0.18	0.11	0	0.37	0	0.09	0.05	0.21
ABI19	Zm00001eb361390	7.44	11.26	7.09	6.07	5.66	3.38	4.7	13.1	4.67	5	3.66	4.38	3.89	4.09	3.14	4.26	4.84	4.3	3.97	0.91	1.13	1.5	1.69	0.63	1.05	1.01	1.39	1.22	2.21	3.11	2.52
OCL1	Zm00001eb126140	24.75	28.21	33.54	28.56	26.58	28.52	25.06	37.38	30.03	32.22	31.38	28.24	27.94	34.09	28.8	24.68	28.65	29.45	25.61	21.84	22.88	29.95	25.17	24.44	24.68	23.56	19.04	17.38	16	17.66	17.23
HB2	Zm00001eb293010	0.22	0.12	0.1	0.55	0.14	0.17	0	0.21	0.06	0.13	0	0	0	0.08	0.07	0.13	0	0.06	0	0	0.07	0	0	0	0	0	0	0	0	0	0.05
FAX1	Zm00001eb301150	26.21	24.36	31.6	31.4	32.28	34.22	31.11	30.38	32.08	36.47	34.07	33.04	35.72	39.67	40.03	33.15	36.56	39.81	28.91	24.75	23.34	24.68	28.62	22.83	21.55	24.29	23.23	27.19	23.91	26.21	25.67
ZIM25	Zm00001eb379540	0	0	0	0	0	0	0	0	0	0	0	0	0	0	0	0	0	0	0	0	0	0	0	0	0	0	0	0	0	0	0
	Zm00001eb317650	0	0	0	0	0	0	0	0	0	0	0	0	0	0	0	0	0	0	0.15	0.09	0	0	0	0	0	0	0	0	0.1	0	0
	Zm00001eb424650	21.62	22.48	17.72	18.12	21.86	24.39	22.58	25.14	19.64	24	19.52	17.98	23.26	25.2	22.92	25.79	23.27	21.88	20.46	21.03	20.98	22.55	21.69	17.19	24.19	24	23.36	25.22	25.65	31.15	23.8
	Zm00001eb042110	6.33	3.62	6.25	5.38	5.59	6.1	4.74	6.49	3.13	6.05	4.59	5.49	5.7	6.23	5.6	6.36	4.76	6.32	6.54	6.43	9.27	7.65	7.8	10.3	9.49	11.88	13.68	10.71	13.12	13.45	10.95
OLE1	Zm00001eb074940	0	0	0	0	0.26	0.41	0.24	0.09	0.4	0.09	0	0.1	0.21	0	0.61	0	0.37	0	0.07	0.19	0.44	1.7	0.53	0.98	2.7	2.54	1.23	2.8	7.07	7.52	3.04
OLE3	Zm00001eb216880	0	0	0	0	0	0	0	0	0	0	0	0.08	0.36	0.28	0	0	0.18	0.16	0.22	0.64	0	0	0	0	0.27	0.14	0	1.72	0.18	0.41	0.41
OLE4	Zm00001eb053890	0.42	0.62	0.94	0.3	0.54	0.16	0	0.14	0	0.43	0	0.19	0	0	0.16	0	0	0	0	0	0	0	0	0	0	0	0	0	0	0	0
TGL1	Zm00001eb370460	2.8	2.16	1.64	3	1.93	1.94	1.41	1.83	1.22	1.63	1.25	1.41	1.4	1.34	1.14	1.43	1.1	0.84	1.53	1.08	1.02	0.97	1.1	1.59	1.82	1.59	2.39	1.84	2.39	2.31	2
AY110479	Zm00001eb062080	6.69	7.57	9.02	8.1	6.47	4.99	4.76	6.74	5.03	5.58	6.21	7.03	6.66	7.17	8.8	7.59	7.61	9.19	7.88	7.94	9.99	9.51	10.67	10.18	9.18	9.56	8	7.52	10.28	8.97	8.43
FAD2	Zm00001eb188990	54.78	70.25	86.12	72.86	59.73	51.28	49.04	67.37	54.12	59.87	56.56	44.89	46.34	62.03	50.08	44.81	51.47	49.45	38.86	32.61	29.06	32.47	36.03	32.63	28.2	23.48	18.18	23.62	18.5	15.88	13.72
	Zm00001eb252730	0	0	0	0	0	0	0	0	0	0	0	0	0	0	0	0	0	0	0	0	0	0	0	0	0	0	0	0	0	0	0
	Zm00001eb300860	0	0	0	0	0	0	0	0	0	0	0	0	0	0	0	0	0	0	0	0	0	0	0	0	0	0	0	0	0	0	0
	Zm00001eb409700	0	0	0	0	0	0	0	0	0	0	0	0	0	0	0	0	0	0	0	0	0	0	0	0	0	0	0	0.07	0	0	0
FAD7	Zm00001eb397050	24.71	12.21	6.62	14.44	8.28	9.34	15.11	8.24	7.51	7.68	6.39	6.2	7.32	6.37	7.27	6.39	6.53	6.5	6.16	8.02	7.43	6.37	5.35	8.9	7.98	8.63	10.57	10.33	11.46	10.81	8.67
FAD8	Zm00001eb013340	11.93	7.61	5.52	15.03	9.1	9.53	12.51	7.19	9.99	7.79	7.75	8.75	7.97	7.05	7.8	7.29	7.83	5.99	8.17	6.31	7.61	8.08	6.31	7.54	8.17	10.41	10.4	8.55	12.85	14.11	10.02
	Zm00001eb163200	3.46	4.74	4.92	4.91	3.82	3.84	3.02	7.65	6.31	4.84	4.84	6.21	8.93	9.4	9.97	7.12	13.79	11.14	13.77	15.56	21.52	23.07	25.7	44.89	55.59	32.5	22.72	60.69	38.64	26.26	43.58
	Zm00001eb111980	2.95	3.77	4.09	3.14	3.76	3.19	3.49	5.05	3.88	3.16	3.1	2.8	3.14	3.42	2.91	3.82	3	3.16	3.96	2.92	3.15	3.8	2.4	2.52	2.97	2.31	1.72	2.34	1.98	1.75	1.4
KCS1	Zm00001eb344070	1.79	3.22	5.33	3.16	3.8	2.1	2.46	2.49	3.35	2.64	2.91	2.17	2.81	2.63	1.5	2.02	2.79	1.58	2.86	1.87	1.51	1.86	1.57	1.22	3.42	3.26	2.27	3.96	5.41	5.54	4.68
KCS16	Zm00001eb296230	4	3.12	5.42	5.08	3.87	3.97	4.12	4	5.01	5.11	6.47	4.21	7.47	7.44	7.16	6.41	5.6	6.24	5.17	4.7	4.8	5.97	6.77	6.3	5.15	7.3	5.19	6.4	6.27	6.91	7.15

## Sheet: lipid kernel
Genes	Gene ID	AS	End	SAL	Emb	EAS	Per
GPC1	Zm00001eb173410	610.62	322.71	560.52	654.32	364.38	520.69
GPC2	Zm00001eb261430	1610.44	577.45	1056.05	1427.96	548.04	787.16
GPC3	Zm00001eb184000	395.29	2826.79	730.18	741.56	4959.44	406.31
GPC4	Zm00001eb246370	362.19	2190.59	965.09	873.04	3293.65	412.47
PEP1	Zm00001eb383680	0	0	0.08	0	0	1.81
GPDH1	Zm00001eb141610	5.18	8.17	35.94	6.26	3.71	19.51
GPDH2	Zm00001eb369390	30.5	8.4	19.85	34.46	12.18	38.83
GPDH3	Zm00001eb352530	7.93	0.99	4.85	9.12	3	8.82
GPDH4	Zm00001eb139850	367.17	10.51	58.3	317.04	5.01	6.26
GPDH5	Zm00001eb303710	0.35	0.49	0.73	0.52	0.73	0.66
GPDH6	Zm00001eb419210	9.02	1.8	7.06	6.81	2.2	5.93
ACC1	Zm00001eb419400	207.31	29.12	83.97	209.35	21.37	14.17
ACC2	Zm00001eb086560	238.03	56.76	182.96	201.41	36.48	41.3
TIDP3607	Zm00001eb223980	10.52	5.61	36.46	13.94	4.49	21.07
GPAT14	Zm00001eb396350	8.16	9.11	8.96	8.09	9.79	7.64
GPAT19	Zm00001eb323170	34.47	26.97	25.94	35.89	34.56	26.92
LN1	Zm00001eb277490	60.82	8.52	63.5	44.89	3.02	10.46
DGATI2	Zm00001eb284200	19.24	2.47	15.6	17.11	3.22	17.97
PZA01735	Zm00001eb100310	10.27	1.76	10.83	10.37	3.77	6.8
TIDP3675	Zm00001eb314300	49.12	1.84	15.93	25.96	6.28	19.31
	Zm00001eb118700	0	0	0.07	0	0.07	0
	Zm00001eb148010	0.29	1.28	1.47	0.21	1.28	0.61
	Zm00001eb331670	0	0.06	0	0	0	0
MYB136	Zm00001eb128770	0	0	0	0	0	0
FDL1	Zm00001eb328280	4.43	2.61	16.18	4.58	0.63	8.76
MYB33	Zm00001eb041330	0.27	0	0.15	0.08	0	0.66
MYB35	Zm00001eb099570	0.55	2.18	26.53	3.93	0.88	7.62
MYB52	Zm00001eb392230	1.16	1.2	5.56	1.98	3.53	8.9
MYB83	Zm00001eb041320	0.06	10.46	68.69	0	1.68	9.64
MYB162	Zm00001eb312600	2.26	0.05	0.43	4.6	0	2.96
LEC1	Zm00001eb253260	10.82	0	0	45.34	0	0
ABI19	Zm00001eb361390	81.22	4.46	14.31	86.61	1.57	1.28
OCL1	Zm00001eb126140	30.22	3.36	50.46	28.62	1.19	8.2
HB2	Zm00001eb293010	105.15	0	0	72.95	0.07	0.1
FAX1	Zm00001eb301150	28.45	21.94	26.47	24.6	25.44	37.31
ZIM25	Zm00001eb379540	0	0	0	0	0	0
	Zm00001eb317650	0	0	0	0	0	0
	Zm00001eb424650	18.22	16.28	17.7	19.68	18.5	14.38
	Zm00001eb042110	2.19	9.12	20.22	2.21	11.19	8.79
OLE1	Zm00001eb074940	14044.7	1437.16	7177.78	9374.33	211.7	969.01
OLE3	Zm00001eb216880	4307.74	129.47	712.58	3457.92	17.56	74.41
OLE4	Zm00001eb053890	862.05	168.41	284.92	616.63	11.27	59.34
TGL1	Zm00001eb370460	1.56	2.83	6.24	1.51	3.39	1.84
AY110479	Zm00001eb062080	4.91	2.95	8.66	5.92	8.86	8.69
FAD2	Zm00001eb188990	227.05	9.05	30.25	182.93	3.55	8.44
	Zm00001eb252730	0.41	0	0	0.26	0	0
	Zm00001eb300860	0	1.73	0	0	0.06	0
	Zm00001eb409700	0	0	0	0	0	0
FAD7	Zm00001eb397050	53.14	8.29	26.62	27.92	1.61	15.14
FAD8	Zm00001eb013340	7.49	4.76	9.32	7.97	4.11	8.58
	Zm00001eb163200	0	3.54	50.1	0	0.15	9.05
	Zm00001eb111980	1.04	0.44	1.04	1.02	0.37	1.43
KCS1	Zm00001eb344070	0.18	1.1	2.61	0.73	0.67	13.11
KCS16	Zm00001eb296230	4.71	4.32	14.18	10.35	7.03	11.31

## Sheet: lipid non-seed tissue
Genes	Gene ID	Root1	Root2	Root3	Leaf1	Leaf2	Leaf3	Stalk	Cob	Silk	Ear1	Ear2	Tassel1	Tassel2	Tassel3	Tassel4	Anther
PEP1	Zm00001eb383680	2706.42	1855.22	330.02	20419.6	20152.9	20152.5	10475.1	97	48.73	42.05	61.4	36.16	36.19	847.47	11291.7	140.4
GPDH1	Zm00001eb141610	110.98	95.33	81.82	205.97	75.16	80.06	320.39	97.03	352.12	92.44	106.02	91.54	202.77	380.44	129.59	92.57
GPDH2	Zm00001eb369390	803.67	749.45	1062.38	125.8	44.51	54.75	336.05	1451.65	1108.54	1424.41	1613.2	1441.15	1508.9	1166.1	1537.98	2814.07
GPDH3	Zm00001eb352530	265.05	260.07	341.19	144.24	51.57	52.39	351.96	381.56	675.56	334.53	383.45	405.04	285.87	341.55	145.93	255.83
GPDH5	Zm00001eb303710	116.67	113.45	89.08	322.69	391.54	350.05	387.93	113.84	151.87	138.12	140.47	146.54	141.17	128.94	122.46	145.69
TIDP3607	Zm00001eb223980	2941.14	2422.47	2533.16	8066.24	8219.97	2914.67	5570.3	1112.68	3355.3	1049.38	989.37	924.59	1876.61	5615.68	2109.56	558.36
GPAT14	Zm00001eb396350	348.84	380.7	404.5	361.59	397.94	455.93	394.57	385.88	515.42	367.06	384.46	335.94	404.68	473.17	489.97	415.43
DGATI2	Zm00001eb284200	130.88	131.52	159.24	89.98	103.89	76.67	125.03	209.92	195.42	234.27	255.31	198.88	280.06	171.27	246.52	248.28
PZA01735	Zm00001eb100310	562.96	505.77	528.75	332.35	302.7	304.74	452.27	471.52	596.96	505.8	572.6	746.08	499.46	381.41	491.7	183.87
FDL1	Zm00001eb328280	90.63	79.13	79.44	107.59	124.88	155.47	112.07	151.11	466.2	150.3	159.74	119.24	234.62	187.69	138.9	131.16
MYB52	Zm00001eb392230	97.75	114.34	128.99	108.96	190.71	118.48	104.2	126.48	174.32	224.21	145.66	146.92	114.32	181.22	138.4	89.2
MYB162	Zm00001eb312600	67.5	72.09	70.37	117.73	151.28	111.29	109.61	81.96	100.84	75.28	77.75	83.18	81.19	73.71	76.01	160.71
OCL1	Zm00001eb126140	54.9	47.89	39.52	92.36	61.44	84.55	195.77	86.32	152.04	99	92.42	96.19	188.92	153.85	51.5	69.49
HB2	Zm00001eb293010	3141.43	2719.09	1645.49	665.3	752.21	696.25	695.81	150.26	170.48	145.32	127.16	355.13	153.92	154.35	168.54	400.28
	Zm00001eb424650	482.71	445.73	427.24	172.72	138.33	146.87	368.75	1284.09	1107.55	1578.45	1211.95	1425.78	1155.11	611.23	242.19	136.47
	Zm00001eb042110	1069.47	675.35	484.53	266.74	304.83	368.16	249.08	185.67	188.32	161.9	195.66	123.97	162.03	266.85	707.95	417.31
OLE1	Zm00001eb074940	3.08	3	10.69	5.67	5.07	8.54	0.86	9.94	4.27	1.68	1.9	3.96	3.36	10.9	2894.2	71.75
OLE4	Zm00001eb053890	92.91	96.69	95.14	113.45	125.4	116.87	104.03	120.06	85.65	308.28	150.39	171.5	81.82	79.8	98.48	147.49
TGL1	Zm00001eb370460	132.09	160.78	128.82	113.36	130.38	132.39	106.61	192.21	204.57	210.42	188.27	221.53	233.97	153.5	219.01	1213.51
AY110479	Zm00001eb062080	282.1	262.11	216.76	187.89	185.79	220.18	167.12	273.62	233.9	323.94	324.45	326.43	323.71	228.84	276.39	320.96
	Zm00001eb409700	33.25	36.61	84.82	27.36	36.19	35.81	27.5	24.8	28.82	26.12	23.9	26.11	24.04	26.02	27.36	38.62
FAD7	Zm00001eb397050	291.6	414.13	405.44	4281.69	4093.83	4081.42	3063.57	681.45	565.34	262.58	417.82	703.15	608.05	726.96	935.45	2520.19
FAD8	Zm00001eb013340	298.96	250.97	277.07	5926.95	8874.8	6954.38	2953.2	220.6	462.39	250.51	250.92	331.65	354.26	307.14	468.95	1902.28
	Zm00001eb163200	62.36	59.55	35.18	118.5	135.97	30.2	92.06	26.19	26.07	23.07	21.39	25.86	23.41	139.23	2140.95	1953.34
KCS16	Zm00001eb296230	888.22	840.83	1013.23	587.53	481.26	547.68	656.86	849.25	142.08	608.42	541.16	960.84	327.45	506.43	449.86	925.05

## Sheet: protein early seed
Genes	Gene ID	NU0	NU4	NU8	NU12	NU16	NU20	NU24	NU28	NU32	NU36	NU40	NU44	NU48	NU52	NU56	NU60	NU64	NU68	NU72	NU78	NU84	NU90	NU96	NU102	NU108	NU114	NU120	NU126	NU132	NU138	NU144
ASK1	Zm00001eb064530	15.27	17.94	18.07	20.29	27.18	19.88	34.96	17.01	22.95	23.19	21.46	18.27	14.16	15.91	15.67	14.95	14.54	12.47	7.75	9.44	12.01	12.83	12.92	13.79	13.48	22.78	22.88	17.28	25.96	27.59	24.88
ASK2	Zm00001eb094670	46.69	47.3	40.53	38.63	41.47	34.74	26.6	38.59	27.17	33.99	28.83	32.76	27.8	26.69	26.12	27.04	25.49	24.42	25.73	32.29	32.33	28.98	27.5	28.58	31.72	27.11	28.09	27.65	28.87	27.48	28.08
	Zm00001eb341390	36.86	36.78	36.21	37.4	48.27	60.23	61.02	40.89	62.27	51.91	49.63	46.22	51.12	50.45	47.63	51.57	45.24	39.04	37.36	36.97	47.84	46.26	39.52	38.75	46.79	66.3	68.77	53.16	84.52	91.79	68
VSP1	Zm00001eb283460	0	0	0	0	0	0	0	0	0	0	0	0	0	0	0	0	0	0	0	0	0	0	0	0.07	0.16	0.51	0.21	0.63	0.93	0.52	0.26
VSP2	Zm00001eb283450	0.09	0	0	0	0	0	0	0	0	0	0	0	0	0	0	0	0	0	0.06	0	0	0	0	0	0	0	0.12	0.09	0.1	0.1	0.09
BIP1	Zm00001eb229930	68.08	56.64	40.71	115.82	181.39	187.21	177.05	112.87	135.16	129.13	99.8	99.76	130.05	130.52	135.07	115.04	115.57	123.17	103.75	102.18	112.58	150.68	156.94	120.69	105.74	165.27	181.79	206.75	94.69	127.81	170.71
BIP2	Zm00001eb209550	42.44	35.31	30.9	73.55	104.91	102.67	83.23	58.97	64.7	60.88	51.61	49.61	59.92	65.73	63.22	53.79	53.27	61.57	63.51	55.54	51.44	84.99	76.23	52.76	54.67	72.94	74.29	78.7	40.58	60.47	75.69
CGS1	Zm00001eb392050	47.94	45.99	47.52	49.63	52.98	55.67	52.85	50.19	42.93	49.83	40.47	47.67	49.79	49.13	54.02	47.75	44	46.74	46.9	36.86	38.04	45.68	36.59	28.45	43.68	45.64	43.64	37.82	56.08	58.71	35.84
	Zm00001eb018300	27.91	23.12	22.09	22.68	27.65	37.84	30.23	26.65	21.98	23.59	19.39	21.46	22.88	20.5	25.78	22.25	20.81	19.93	22.82	15.48	20.94	23.05	14.99	14.88	27.52	30.65	28.77	30.22	48.61	48.46	27.66
THR1	Zm00001eb156020	7.71	10.14	17.05	14.69	11.21	8.36	7.35	9.01	7.37	9.67	10.91	8.86	10	10.53	9.33	8.49	9.22	7.79	4.61	5.14	6.79	6.03	7.21	7.17	5.34	5.43	6.22	6.18	6.37	6.65	5.58
THR2	Zm00001eb294790	51.68	66.05	101.06	84.07	77.69	56.55	77.59	68.95	91.9	66.66	81.31	51.61	65.29	85.41	64.09	58.37	68.31	65.94	45.54	34.71	38.39	43.27	43.23	41.18	46.13	54.42	42.05	40.76	59.25	68.08	47.95
	Zm00001eb022690	0	0	0	0	0	0	0	0	0	0	0.06	0	0	0	0	0	0	0	0	0	0	0	0	0	0	0.05	0	0	0	0	0
	Zm00001eb284240	7.93	7.04	9.01	10.07	5.44	8.26	7.7	8.39	4.59	5.68	4.46	3.33	4.67	3.93	5.41	3.81	6.36	4.05	3.07	4.25	2.54	2.04	2.48	3.58	2.46	3.53	3.69	5.22	2.65	4	4.67
HMT1	Zm00001eb399940	6.63	7.72	6.67	6.94	7.2	9.11	11	8.11	10.5	8.02	8.1	6.67	6.1	5.72	6.09	5.57	6.2	3.9	4.93	5.32	5.05	8.22	4.88	6.71	8.32	11.65	8.07	9.25	8.31	14.96	9.94
	Zm00001eb063220	16.16	6.23	3.31	20.74	13	8.02	15.67	2.93	5.04	5.69	4.99	2.67	5.22	7.98	4.73	3.44	6.52	2.38	6.77	3.68	3.86	4.21	4.07	9.09	15.3	20.93	23.68	36.74	33.06	42.81	46.9
	Zm00001eb211420	0	0	0	0	0	0	0	0	0	0	0	0	0	0	0	0	0	0	0	0	0	0	0	0	0	0.15	0.12	0.1	0.08	0	0.05
GOT1	Zm00001eb152450	140.25	138.32	117.93	115.29	147.63	191.85	197.07	150.84	193.64	197.04	172.23	171.18	195.02	180.81	208.24	196.71	202.16	158.19	165.71	213.08	217.33	193	239.14	269.7	283.14	306.6	385.8	497.61	369.1	396.56	491.48
GOT2	Zm00001eb257910	20.52	19.55	14.78	16.61	19.05	24.59	19.57	21.36	21.65	24.42	19	22.39	29.84	27.72	26.91	29.13	24.26	24.48	27.93	27.28	29.19	32.75	25.99	20.21	27.16	33.56	33.01	29.83	38.32	43.93	36.19
GOT3	Zm00001eb238900	18.93	19	14.98	17.76	23.72	30.69	36.1	26.27	42.46	42.77	39.54	38.82	50.79	41.14	38.97	42.55	42.19	32.56	33.34	33.74	43.9	49.2	41.28	68.37	104.93	169.06	198.74	214.99	229.67	271.51	276.61
GOT4	Zm00001eb146400	9.74	9.05	11.96	12.52	9.05	9.19	7.51	8.71	10.84	9.91	12.06	12.89	11.14	9.39	9.06	10.91	12.17	8.19	8.03	11.4	10.45	8.47	9.01	8.65	8.36	7.46	8.36	10.48	10.56	11.6	11.5
ASN3	Zm00001eb013430	0.6	0.05	0.34	0.24	0.34	0	0.49	0.51	0.17	2.16	0.66	0.71	0.11	0.14	0.71	0.08	0.2	0	0.25	0.09	0.23	0.47	0.12	0.31	0.68	1.15	0.18	1.29	0.56	0.27	0.82
ASN4	Zm00001eb396990	0	0	0	0.05	0	0	0	0.05	0	0	0	0	0	0	0	0	0	0	0	0	0	0.07	0	0	0.06	0	0	0.13	0.05	0.08	0
SUT1	Zm00001eb005460	1.3	0.39	1.4	0.75	0.74	0.13	0.25	0.83	0.16	0.39	0	0.42	0.12	0.18	0.85	0.21	0.37	0.31	0.4	0.33	0.25	0.5	0.4	0.45	0.78	2.04	2.16	3.82	5.71	6.37	7.24
SUT7	Zm00001eb402200	2.58	0.84	0.43	2.17	1.94	0.09	0.17	0.19	0.2	0.17	0.12	0.31	0	0.13	0.17	0	0	0	0	0	0	0	0	0	0	0	0.05	0.38	2.72	0.65	1.65
AAAP21	Zm00001eb145670	2.16	1.31	1.37	1.41	0.53	0.93	1.42	1.3	1.37	1.82	1.94	1.12	2.61	1.84	1.92	1.7	3.14	2.58	1.81	1.38	1.33	1.63	1.67	1.56	1.06	1.15	1.12	0.5	0.36	0.41	0.41
NACTF32	Zm00001eb080700	3.67	2.31	6.72	3.97	7.33	6.15	9.33	7.73	20.67	16.36	21.74	18.72	31.92	36.83	42.61	22.1	44.59	56.23	18.57	41.41	54.75	54.22	66.23	55.05	48.37	72.73	50.76	31.06	44.55	38.42	37.99

## Sheet: protein kernel
Genes	Gene ID	AS	End	SAL	Emb	EAS	Per
ASK1	Zm00001eb064530	29.69	8.09	22.34	39.52	12.46	8.97
ASK2	Zm00001eb094670	23.89	11.97	17.12	28.91	10.21	21.59
	Zm00001eb341390	49.15	30.32	30	58.17	44.3	27.11
VSP1	Zm00001eb283460	0	0.43	1.59	0	0.79	1.34
VSP2	Zm00001eb283450	0	0.08	0	0	0.06	0
BIP1	Zm00001eb229930	55.14	218.61	122.98	70.1	187.52	125.65
BIP2	Zm00001eb209550	43.52	52.12	39.7	51.44	34.01	54.73
CGS1	Zm00001eb392050	16.21	27.15	42.44	17.41	30.26	29.1
	Zm00001eb018300	7.74	12.07	15.93	9.73	14.68	14.96
THR1	Zm00001eb156020	13.15	15.79	15.22	16.16	13.83	13.54
THR2	Zm00001eb294790	0	0	0.08	0	0	1.81
	Zm00001eb022690	0	0	0	0	0	0
	Zm00001eb284240	3.63	2.05	2.25	3.17	2.02	3.01
HMT1	Zm00001eb399940	123.67	3.58	17.22	62.02	3.85	15.05
	Zm00001eb063220	78.59	49.68	20.03	60.18	19.7	17.19
	Zm00001eb211420	0	0.08	0.63	0	0.14	0.26
GOT1	Zm00001eb152450	847.41	982.09	726.07	804.6	852.11	300.42
GOT2	Zm00001eb257910	124.82	48.37	40.94	119.43	51.04	11.56
GOT3	Zm00001eb238900	120.11	359.55	329.14	119.26	373.55	113.88
GOT4	Zm00001eb146400	7.4	21.75	37.64	9.3	20.41	32.99
ASN3	Zm00001eb013430	0	0	0.96	0	0.1	4.19
ASN4	Zm00001eb396990	0	0.7	12.86	0	0.19	1.53
SUT1	Zm00001eb005460	20.48	7.28	82.8	13.46	8.67	17.42
SUT7	Zm00001eb402200	0	4.03	15.71	0	6.85	13.28
AAAP21	Zm00001eb145670	0.08	0	0	0.53	0	0
NACTF32	Zm00001eb080700	2.99	3.06	35.05	1.46	0.17	22.51

## Sheet: protein non-seed tissue
Genes	Gene ID	Root1	Root2	Root3	Leaf1	Leaf2	Leaf3	Stalk	Cob	Silk	Ear1	Ear2	Tassel1	Tassel2	Tassel3	Tassel4	Anther
ASK1	Zm00001eb064530	66.45	56.31	58.19	69.76	85.1	51.44	92.86	142.73	116.47	183.44	190.3	201.71	165.57	67.84	59.49	108.55
ASK2	Zm00001eb094670	588.31	798.61	916.12	371.49	249.03	326.49	414.76	941	784.39	1259.65	1096.04	1244.04	1033.54	554.93	579	69.51
	Zm00001eb341390	717.49	628.23	684.63	514.71	501.11	678.48	1022.04	1113.19	1542.88	1284.39	1241.83	1129.21	1169.77	816.67	652.96	70.43
CGS1	Zm00001eb392050	5185.65	5276.73	3473.76	1678.66	2558.83	1645.15	2228.81	1175.15	818.95	1284.29	1181.8	1481.67	1116.48	1229.21	1538.93	317.57
THR1	Zm00001eb156020	82.58	80.82	83.3	432.9	643.97	788.82	292.61	130.14	148.2	110.43	151.75	145.2	145.01	86.28	118.95	200.68
GOT1	Zm00001eb152450	1501.69	1197.23	1252.24	397.1	201.69	211.29	439.73	1667.59	1434.97	1331.59	1475.18	1557.18	1242.41	2273.75	2010.18	3362.49
GOT3	Zm00001eb238900	2260.77	1919.95	2409.86	1560.01	1267.18	1062	2169.92	1666.39	2088.67	891.46	1383.79	991.46	901.79	1595.36	1859.98	158.25
GOT4	Zm00001eb146400	270.72	303.85	521.78	162.91	126.79	131.22	174.7	223.27	237.18	306.59	269.89	435.25	352.27	258.36	222.19	49.27
SUT1	Zm00001eb005460	721.18	1547.34	755.65	1999.68	3246.23	3271.08	579.22	165.83	115.96	111.35	127.1	102.7	110.24	504.15	1497.57	1251.51
AAAP21	Zm00001eb145670	93.51	90.72	53.42	36.2	36.15	34.54	28.01	36.03	59.26	26.11	32.67	21.82	26.08	53.73	41.21	57.48
NACTF32	Zm00001eb080700	1186.2	559.67	143.78	166.24	137.84	74.74	148.55	78.77	70.08	36.29	43.99	34.72	83.39	391.82	624.27	317

## Sheet: vitamin early seed
Genes	Gene ID	NU0	NU4	NU8	NU12	NU16	NU20	NU24	NU28	NU32	NU36	NU40	NU44	NU48	NU52	NU56	NU60	NU64	NU68	NU72	NU78	NU84	NU90	NU96	NU102	NU108	NU114	NU120	NU126	NU132	NU138	NU144
DXS1	Zm00001eb287860	1.81	1.14	1	1.12	1.37	0.96	1.78	5.3	2.77	4.37	4.24	4.12	4.55	8.9	5.32	4.71	7.26	9.61	5.07	5.78	6.1	5.77	11.47	9.34	5.62	3.41	3.95	4.13	3.36	0.9	2.44
DXR1	Zm00001eb126690	9.89	7.34	8.56	9.86	8.18	8.43	8.8	8.25	8.42	12.9	10.33	12.45	9.89	10.44	9.9	10.28	9.61	8.77	7.14	5.07	6.21	6.66	6.05	3.44	4.12	7.02	5.84	4.46	6.41	6.05	5.35
DXR2	Zm00001eb334370	0.12	0.11	0.35	0.34	0.2	0.05	0.13	0.07	0	0.05	0.24	0	0.14	0.11	0.13	0.09	0.11	0.16	0.12	0.05	0	0.08	0.06	0	0	0.07	0	0	0	0.11	0
VP5	Zm00001eb006300	18.73	43.29	63.99	28.39	21.26	13.91	10.27	23.72	12.52	19.45	16.86	19.07	18.23	17.76	23.71	15.75	19.35	16.26	23.52	36.89	31.71	28.68	24.11	37.1	35.21	19.36	17.26	44.59	24.15	14.45	14.18
	Zm00001eb249060	3.42	5.73	5.12	6.48	4.67	2.57	2.85	7.29	2.66	5.77	3.48	4.38	3.6	3.87	2.75	3.72	3.15	2.89	3.99	4.63	3.24	4.12	4.11	4.94	4.8	4.73	4.07	4.96	6.31	4.71	4.33
	Zm00001eb317230	14.15	14.54	12.41	13.14	14.44	15.02	9.75	12.85	13.14	12.11	12.22	14.56	11.03	10.11	12.35	10.81	10.93	10.79	11.85	12.44	12.87	12.82	10.61	11.08	12.44	11.53	12.66	9.34	13.71	10.79	11.35
	Zm00001eb341540	24.11	30.67	27.07	21.94	22.67	21.15	19.07	19.78	16.98	17.23	19.48	20	16.93	16.8	19.05	19.25	17.17	16.44	22.8	24.94	20.23	19.82	20.02	18.93	21.23	16.42	15.83	17.7	15.88	13.25	14.86
BES1	Zm00001eb325550	7.92	7.86	6.89	10.73	8.19	10.77	11.32	10.84	10.54	9.52	10.01	7.19	7.88	9.47	6.55	5.98	8.33	5.6	9.69	5.33	3.53	4.5	3.85	2.31	2.7	3.16	2.98	3.56	3.65	5.24	4.23
ZMM6	Zm00001eb036590	678.92	621.25	654.9	646.53	629.66	497.46	468.91	604.33	458.74	676.89	600.01	658.11	641.09	625.96	670.04	571.04	647.91	676.88	587.14	575.08	634.88	607.59	674.91	737.23	635.85	658.16	625.47	688.74	509.03	470.68	503.42
ZMM7	Zm00001eb317770	231.52	193.97	216.14	210.47	235.28	201.68	218.45	215.33	247.33	229.5	250.1	283.41	260.42	245.63	260.86	237.77	260.86	252.72	242.26	228.77	260.64	237.55	283.73	284.27	235.04	196.34	215.69	259.93	167.48	144.22	170.43
ZMM27	Zm00001eb102450	334.28	316.25	317.04	351.41	390.89	372.63	357.27	314.14	373.38	308.79	347.57	407.43	353.95	316.36	329.18	328.1	335.72	306.91	294.55	313.69	383.63	300.08	348.21	353.04	293.37	218.43	199.9	250.77	194.41	133.76	151.88
NYE1	Zm00001eb319560	0	0	0	0	0	0	0	0.05	0.11	0.19	0.06	0.17	0.1	0.22	0.16	0.14	0.26	0.38	0.22	0.34	0.52	0.45	1.26	0.93	0.87	0.81	0.62	1.38	2.23	0.86	1.32
NYE2	Zm00001eb103480	2.77	0.99	0.7	7.93	1.1	2.29	1.69	1.6	0.35	0.78	0.06	0.75	0.87	1.23	0.49	0.77	1.02	0.98	0.75	1.44	0.89	0.92	1.57	2.82	1.48	2.77	3.87	4.3	3.68	2.78	3.87
NCED6	Zm00001eb188280	0.8	1.04	0.59	2.73	0.6	0.76	1.43	0.42	0.69	0.49	0.48	0.49	0.22	0.41	0.47	0.16	0.23	0.14	0.34	0.1	0	0.09	0.08	0.05	0	0.05	0	0	0	0	0
NCED8	Zm00001eb251990	0	0	0	0	0	0	0	0	0	0	0	0	0	0	0	0	0	0	0	0	0	0	0	0	0	0	0	0.1	0.13	0	0.07
LOX4	Zm00001eb054050	42.95	34.7	49.82	69.45	95.03	96.35	83.96	64.48	92.34	84.92	91.82	77.75	92.57	117.62	99.47	93.76	97.46	120.61	51.53	45.93	74.83	74.89	79.79	55.44	46.86	66.88	55.53	30.42	43.26	43.18	40.77
LOX5	Zm00001eb216870	23.71	29.56	48.19	47.71	58.5	36.01	45.02	48.61	74.52	66.26	88.41	60.06	78.89	73.28	67.47	73.26	64.81	63.27	49.96	45.77	49.7	46.79	39.86	19.14	26.52	23.39	16.41	20.3	18.02	17.05	23.88
UMC2173	Zm00001eb349130	1.61	2.84	3.31	3	2.16	3.06	2.17	2.45	3.02	2.65	2.31	2.52	2.5	2.35	1.35	2.1	2.11	2.04	1.91	1.37	1.51	2.15	1.49	1.29	2.2	2.06	2.29	3.09	2.75	2.31	2.64
CHLG1	Zm00001eb286140	19.72	21.28	18.39	17.96	18.57	22.54	21.35	20.16	20.47	20.52	17.34	19.42	18.57	17.98	14.73	18.6	15.74	11.64	15.09	10.07	8.76	10.5	9.75	7.21	8.69	9.31	8.99	8.38	10.87	11.53	12.25
HPPD1	Zm00001eb232960	4.68	4.73	4.88	6.36	8.55	8.15	8.3	9.19	9.75	8.18	14.2	11.46	18.59	18.6	17.98	14.23	20.44	21.25	15.22	16.27	16.53	20.07	20.1	10.25	14.19	16.44	13.01	10.77	11.56	14.66	18.03
	Zm00001eb304950	0	0	0	0	0	0	0	0	0	0	0	0	0	0	0	0	0	0	0	0	0	0	0	0	0	0	0	0	0	0	0
HPT1	Zm00001eb389370	14.72	13.25	14.68	14.67	15.21	19.73	13.93	14.96	14.04	12.3	12.33	15.14	14.69	10.53	12.15	13.57	11.75	8.94	14.42	12.22	10.16	9.63	8.46	6.74	10.07	7.91	7.64	13.4	10.37	11.69	11.17
HGGT1	Zm00001eb386720	0	0	0	0	0	0.07	0.16	0.16	0	0	0.13	0.08	0	0	0.07	0	0.05	0.12	0.16	0.24	0.89	0.66	0.4	1.97	2.72	5.22	6.4	6.32	10.18	13.55	12.12
HGGT2	Zm00001eb105110	2.82	3.43	2.44	1.59	1.65	1.95	1.32	1.57	1.84	0.98	0.72	2.15	1.75	1.22	0.95	1.29	1.58	0.76	2.87	1.44	0.85	1.59	1.92	1.39	1.62	1.76	1.86	1.84	2.72	2.98	2.57
HGGT3	Zm00001eb121230	0	0	0	0	0	0	0	0	0	0	0	0	0	0	0	0	0	0	0	0	0	0	0	0	0	0	0	0	0	0	0
	Zm00001eb382300	1.53	1.53	1.51	1.03	0.76	0.54	0.91	1.31	0.51	0.73	0.83	1.12	0.7	1.09	0.62	0.71	0.56	0.85	0.96	1.13	0.83	1.53	0.54	1.26	1.74	0.78	0.76	2.48	1.24	1.7	1.52
APG1	Zm00001eb031790	40.67	39.64	38.7	35.78	36.47	31.8	32.15	36.97	28.64	34.29	30.57	27.89	31.34	32.25	28.14	29.41	25.65	24.31	26.04	22.72	21.16	22.62	22.52	19.97	20.93	24.68	23.9	25.29	25.58	31.22	29.58
SXD1	Zm00001eb237270	14.85	15.05	10.95	10.67	8.68	10.11	5.78	13.04	6.27	9.07	6.9	9.78	7.3	6.56	7.63	6.99	6.34	6.11	6.54	5.37	4.65	6.57	5.73	4.12	5.44	7.11	6.22	5.33	6.38	7.93	8.19
	Zm00001eb197980	0	0	0	0	0	0	0	0	0	0	0	0	0	0	0	0	0	0	0	0	0	0	0	0	0	0	0	0	0	0	0
	Zm00001eb347610	19.3	22.2	17.29	18.88	15.67	15.93	18.89	21.88	24.12	16.5	15.65	11.27	10.19	13.53	7.48	11.19	14.06	8.73	9.89	4.67	2.48	3.37	4.33	2.38	3.14	3.88	4.03	5.66	5.19	6.33	6.99
	Zm00001eb059530	0	0	0	0	0	0	0	0	0	0	0	0	0	0	0	0	0	0	0	0	0	0	0	0	0	0	0	0	0	0	0
	Zm00001eb072160	0	0	0	0	0	0	0	0	0	0	0	0	0	0	0	0	0	0	0	0	0	0	0	0	0	0	0	0	0	0	0
	Zm00001eb154880	3	3.76	3.34	4.09	2.76	3.66	2.67	3.14	3.34	2.77	2.09	2.68	2.45	2.61	2.16	2.29	2.19	2.62	2.74	2.81	2.02	2.43	1.75	1.77	1.94	1.66	1.66	2.29	2.02	1.93	1.98
	Zm00001eb236290	0	0	0	0	0	0	0	0	0	0	0	0	0	0	0	0	0	0	0	0	0	0	0	0	0	0	0	0	0	0	0
	Zm00001eb421440	0	0	0	0	0	0	0	0	0	0	0	0	0	0	0	0	0	0	0	0	0	0	0	0	0	0	0	0	0	0	0
	Zm00001eb236880	1.78	1.81	2.58	2.24	2.49	1.78	2.59	2.5	2.5	2.62	2.31	1.71	2.76	2.49	2.04	2.21	2.87	3.23	2.83	3.91	4.09	4.63	5.24	5.63	4.07	5.36	4.44	4.36	3.64	3.3	3.07
GME1	Zm00001eb047980	74.36	71.06	122.14	97.67	112.74	109.42	163.69	150.07	248.56	212.74	236.69	206.81	280.32	282.56	235.43	219.38	249.5	272.61	159.12	179.89	237.76	221.77	200.27	216.87	262.27	365.69	368.5	281.86	459.92	544.33	540.48
GME2	Zm00001eb167750	7.47	7.63	8	9.58	13.51	12.54	12.88	12.99	15.9	13.87	15.12	13.6	16.52	17.14	14.27	13.36	17.1	16.3	12.25	10.82	12.15	12.37	13.86	10.08	9.84	10.68	8.4	6.79	8.26	7.7	8
SI946084H12	Zm00001eb144410	7.13	7.4	4.26	6.45	7.09	7.34	9.71	6.61	7.12	7.98	6.19	5.18	6.14	5.27	5.46	7.2	6.81	5	4.09	6.09	7.48	4.82	5.58	8.18	9.64	13.08	14.26	18.67	14.44	14.13	18.69
GPP1	Zm00001eb049310	22.9	17.79	11.82	14.91	19.32	27.7	30.56	22.78	33.14	22.33	25.81	26.48	27.37	26.01	20.99	24.77	23.46	22.37	24.35	21.9	22.58	23.23	21.66	21.36	20.6	22.19	20	19.07	24.97	26.31	24.7
GALDH1	Zm00001eb408730	57.24	63.66	84.63	81.48	67.98	58.96	62.48	63.22	75.65	59.1	79.2	68.39	65.83	68.53	58.56	56.55	61.76	60.6	55.3	56.69	56.5	58.3	59.38	65.56	59	52.12	48.86	58.75	52.26	43.76	41.76
GLDH1	Zm00001eb093120	39.97	43.33	45.38	43.68	43.31	45.44	42.17	40.86	46	42.85	43.65	41.05	41.77	43.35	38.65	40.71	37.58	37.09	35.6	30.46	31.9	33.26	32.22	30.89	30.34	36.11	32.89	34.76	36.22	41.87	36.04
DHAR1	Zm00001eb355540	132.06	146.61	140.78	112.96	114.9	114.38	88.24	109.67	95.98	104.81	95.21	102.32	119.47	118.76	121.45	126.97	118.63	123.14	123.92	119.17	106.51	114.95	126.7	109.59	102.11	96.78	95.56	110.71	74.15	79.59	86.93
DHAR2	Zm00001eb355550	0.94	0.97	0.27	0.7	0.65	0.56	0.38	0.7	0.59	0.69	0.9	0.61	0.87	0.36	0.56	1.07	1.56	0.81	1.12	0.78	0.38	1.01	1.31	3.42	5.96	12.92	12.26	24.71	23.34	15.39	19.55
DHAR3	Zm00001eb266260	98.98	108.84	96.13	91.33	87.64	87.54	82.78	69.2	93.18	72.47	91.38	96.49	107.24	103.71	93.16	100.13	97.34	104.46	102.52	107.63	94.32	86.45	98.64	90.41	84.36	77.65	70.7	85.69	55.24	58.83	68.29
GCH1	Zm00001eb067370	8.88	11.71	8.78	12.87	10.67	9.21	9.44	9.77	9.05	10.3	11.81	14.08	16.37	13.21	15.32	15.29	16.05	13.81	26.89	34.14	24.36	23.2	23.16	16.82	18.71	12.02	12.71	16.54	11.11	10.22	11.56
GCH2	Zm00001eb432940	1.39	1.45	1.44	1.42	0.91	0.89	0.77	1.45	0.45	1.07	0.56	0.89	1.12	0.63	0.44	0.62	0.75	0.66	0.73	1.06	0.72	0.57	0.81	0.98	1.32	1.66	2.1	1.87	1.75	3.24	2.06
ADCS1	Zm00001eb272970	4.76	5.34	5.14	4.49	4.11	4.34	4.86	4.26	3.83	4.01	4.36	5.47	5.08	4.3	4.66	4.66	4.01	4.88	5.18	5.68	6.17	5.47	4.87	5.57	7.38	5.09	5.52	4.43	6.97	5.47	4.92
DHFS1	Zm00001eb410070	8.47	9.02	8.84	7.93	7.73	5.97	6.8	6.73	7.02	6.8	6.92	7.38	6.97	8.06	7.43	7.46	6.78	6.03	7.7	7.26	7.11	6.63	7.18	7.03	6.06	5.91	6.1	6.57	5.68	5.12	5.48
DHFS2	Zm00001eb137120	7.16	9.03	7.01	6.48	5.69	5.25	5.38	6.29	5.25	4.54	5.36	5.42	5.3	5.38	5.28	5.01	5.01	5.56	7.34	7.48	5.23	5.72	6.51	7.92	5.46	5.09	5.24	6.68	5.13	3.74	5.33
FGP2	Zm00001eb044170	6.7	5.6	5.34	4.74	6.87	8.73	7.31	7.2	5.37	4.99	4.42	5.32	5.52	5.77	5.61	5.99	4.44	4.26	5.08	4.49	4.55	5.88	4.17	2.81	4.59	6.4	5.29	3.8	5.39	5.41	5.64
BM4	Zm00001eb404110	31.33	36.54	33.86	25.12	26.12	26.55	22.36	30.74	28.42	31.39	31.77	36.4	34.29	29.02	31.32	34.97	34.2	30.58	38.2	44.3	39.86	39.13	36.11	36.61	39.14	34.88	34.51	39.53	38.83	37.92	38.75
	Zm00001eb299330	23.91	26.33	25.41	20.8	22.69	19.36	17.42	23.81	18.84	20.14	21.2	22.72	19.14	19.75	23.78	21.05	21.49	30.76	26.73	36.04	38.97	38.72	33.32	42.98	34.79	35.79	37.54	32.34	39.78	26.82	28.59
	Zm00001eb421680	0	0	0	0	0.13	0	0	0	0	0	0	0	0	0	0	0	0	0	0	0	0	0	0	0	0	0	0	0	0	0	0
	Zm00001eb199250	0	0	0	0.05	0	0	0	0	0	0	0	0	0	0	0	0	0	0	0	0	0	0	0	0	0	0	0	0	0	0	0.1
	Zm00001eb353180	37.5	39.2	35.59	41.82	41.36	43.92	38.52	45.66	46.92	53.02	54.48	47.96	55.92	53.84	50.65	64.61	63.58	68.52	64.25	96.05	115.31	95.72	92.26	136.68	109.15	100.94	121.1	98.41	93.9	81.43	99.91

[truncated: 8 more sheets: vitamin kernel, vitamin non-seed tissue, mineral early seed, mineral kernel, mineral  non-seed tissue, other early seed, other kernel,  other non-seed tissue]
